# Supplementary material for: P22 Small Noncoding RNAs Are Actively Secreted in Salmonella Outer Membrane Vesicles During Bacteriophage Infection
Source: Noncoding RNA. 2026 Jun 26;12(4):21. doi: 10.3390/ncrna12040021 (PMC13397905; doi:10.3390/ncrna12040021)
Supplement: Supplementary file 1 [file ncrna-12-00021-s001.zip]

Archive with 1 entries (1 files):
- ncrna-4282361-supplementary.pdf
